# Supplementary material for: Clinically Important Decrease in Liver Stiffness Following Treatment for Hepatitis C: Outcome of the TraP HepC Nationwide Elimination Program
Source: J Clin Med. 2025 Jun 5;14(11):3982. doi: 10.3390/jcm14113982 (PMC12156237; doi:10.3390/jcm14113982)
Supplement: Supplementary file 1 [file jcm-14-03982-s001.zip]

Archive with 1 entries (1 files):
- jcm-3662560-supplementary.pdf
